# Supplementary material for: Circulating MicroRNAs in the Second Trimester From Pregnant Women Who Subsequently Developed Preeclampsia: Potential Candidates as Predictive Biomarkers and Pathway Analysis for Target Genes of miR-204-5p
Source: Front Physiol. 2021 Sep 22;12:678184. doi: 10.3389/fphys.2021.678184 (PMC8493119; doi:10.3389/fphys.2021.678184)
Supplement: Supplementary Table 1 — miRTarBase information on the validated target genes for hsa-miR-204-5p, which were verified by functional miRNA–target interactions and experiments (almost all of them by luciferase reporter assays) performed by manually curated articles (referenced by the respective PubMed ID (PMID). [file Table_1.XLSX]

## Sheet: supplementary_info_mir204_valid
miRTarBase ID	miRNA	Species (miRNA)	Target Gene	Target Gene (Entrez Gene ID)	Species (Target Gene)	Target Site	Experiments	Support Type	References (PMID)
MIRT003546	hsa-miR-204-5p	Homo sapiens	MEIS2	4212	Homo sapiens	ATAGTATAAGGGAACTCAAGGGAAAAGGAAACAC	Luciferase reporter assay//Western blot	Functional MTI	20713703
MIRT003273	hsa-miR-204-5p	Homo sapiens	SNAI2	6591	Homo sapiens	TAAAGTATATTTTTAAAAGGGAG	Luciferase reporter assay	Functional MTI	20056717
MIRT003272	hsa-miR-204-5p	Homo sapiens	TGFBR2	7048	Homo sapiens	TTCACTACTATACATAAAGGGAA	Luciferase reporter assay	Functional MTI	20056717
MIRT005524	hsa-miR-204-5p	Homo sapiens	THRB	7068	Homo sapiens	ATTATTTGGGAGGAAAAGGGAAT	Luciferase reporter assay//qRT-PCR//Western blot	Functional MTI	20691260
MIRT005784	hsa-miR-204-5p	Homo sapiens	CDX2	1045	Homo sapiens	AGAAGTGATATGGTGAAGGGAA	Luciferase reporter assay	Non-Functional MTI	21225631
MIRT006344	hsa-miR-204-5p	Homo sapiens	FOXC1	2296	Homo sapiens	TTTCTCATTATAAAAAGGGAA	Luciferase reporter assay//Western blot	Functional MTI	21400511
MIRT005825	hsa-miR-204-5p	Homo sapiens	EZR	7430	Homo sapiens	TAACATTAGTTTTAAAAAGGGAA	Immunoblot//Luciferase reporter assay	Functional MTI	21416062
MIRT007100	hsa-miR-204-5p	Homo sapiens	SOX4	6659	Homo sapiens	AAGAGTTTAAAGAGAAAAGGGAA	Luciferase reporter assay//qRT-PCR//Western blot	Functional MTI	23204229
MIRT007100	hsa-miR-204-5p	Homo sapiens	SOX4	6659	Homo sapiens	GTGCAATTACAGCAAAAAGGGAT	Immunohistochemistry//Luciferase reporter assay//qRT-PCR//Western blot	Functional MTI	24984017
MIRT007100	hsa-miR-204-5p	Homo sapiens	SOX4	6659	Homo sapiens	GTGCAATTACAGCAAAAAGGGAT	Luciferase reporter assay//Western blot	Functional MTI	26323722
MIRT007101	hsa-miR-204-5p	Homo sapiens	EFNB2	1948	Homo sapiens	AAACGACGGAAAAAAAAAGGGAA	Luciferase reporter assay//qRT-PCR//Western blot	Functional MTI	23204229
MIRT007116	hsa-miR-204-5p	Homo sapiens	ALPL	249	Homo sapiens	GTTAAAAGGGAACAC	Luciferase reporter assay	Functional MTI	23472141
MIRT007117	hsa-miR-204-5p	Homo sapiens	SOST	50964	Homo sapiens	AAAGGGA	Luciferase reporter assay	Functional MTI	23472141
MIRT053029	hsa-miR-204-5p	Homo sapiens	SMAD4	4089	Homo sapiens	TTTCAGTGCATTATCAAAGGGAA	Luciferase reporter assay//Western blot	Functional MTI	23221074
MIRT053127	hsa-miR-204-5p	Homo sapiens	SIRT1	23411	Homo sapiens	ATGTTAAATTAATGTAAAGGGAA	Luciferase reporter assay//qRT-PCR//Western blot	Functional MTI	23768087
MIRT053127	hsa-miR-204-5p	Homo sapiens	SIRT1	23411	Homo sapiens	AAAGGGA	Luciferase reporter assay//qRT-PCR//Western blot	Functional MTI	25998694
MIRT053127	hsa-miR-204-5p	Homo sapiens	SIRT1	23411	Homo sapiens	ATGTTAATTAATGTAAAGGGAA	Luciferase reporter assay//qRT-PCR//Western blot	Functional MTI	27748572
MIRT054194	hsa-miR-204-5p	Homo sapiens	USP47	55031	Homo sapiens	GTAAAGTGAAAAGGGAT	Immunohistochemistry//Luciferase reporter assay//qRT-PCR//Western blot	Functional MTI	25429829
MIRT005840	hsa-miR-204-5p	Homo sapiens	RAB22A	57403	Homo sapiens	AACATTTGTAAAGGGAA	Immunohistochemistry//Luciferase reporter assay//qRT-PCR//Western blot	Functional MTI	25429829
MIRT005841	hsa-miR-204-5p	Homo sapiens	RAB40B	10966	Homo sapiens	TCGATGTGTGTTTGTAAAGGGAA	Luciferase reporter assay//qRT-PCR//Western blot	Functional MTI	25790780
MIRT054636	hsa-miR-204-5p	Homo sapiens	CDC42	998	Homo sapiens	TGGATTACTATTGCAAAAGGGAA	ChIP-seq//Immunofluorescence//Immunohistochemistry//Luciferase reporter assay//qRT-PCR//Western blot	Functional MTI	24613926
MIRT054791	hsa-miR-204-5p	Homo sapiens	TMPRSS3	64699	Homo sapiens	AGAAAAGGGAA	Luciferase reporter assay//Western blot//qRT-PCR	Functional MTI	24924414
MIRT438387	hsa-miR-204-5p	Homo sapiens	SIX1	6495	Homo sapiens	CTGCTTGAAGACAAAAAAGGGAA	Luciferase reporter assay//Western blot	Functional MTI	25157435
MIRT438706	hsa-miR-204-5p	Homo sapiens	HMX1	3166	Homo sapiens	TCCCTTT	Immunocytochemistry//Luciferase reporter assay//qRT-PCR//Western blot	Functional MTI	24641951
MIRT437447	hsa-miR-204-5p	Homo sapiens	BDNF	627	Homo sapiens	TGGACATGTCCATGACCAGAAGGGAA	Immunofluorescence//Luciferase reporter assay//qRT-PCR//Western blot	Functional MTI	23285024
MIRT437447	hsa-miR-204-5p	Homo sapiens	BDNF	627	Homo sapiens	ATGACCAGAAGGGAAA	Luciferase reporter assay//qRT-PCR//Western blot	Functional MTI	25962115
MIRT731574	hsa-miR-204-5p	Homo sapiens	UCA1	652995	Homo sapiens	ACACCTATGGGAAAGGGTA	Luciferase reporter assay	Functional MTI	27046651
MIRT731575	hsa-miR-204-5p	Homo sapiens	CREB1	1385	Homo sapiens	TGGCCAAAAGGGAA	Luciferase reporter assay	Functional MTI	27046651
MIRT732818	hsa-miR-204-5p	Homo sapiens	MX1	4599	Homo sapiens	GTACTGGGAAAGGGAT	Luciferase reporter assay	Functional MTI	27121770
MIRT130078	hsa-miR-204-5p	Homo sapiens	TXNIP	10628	Homo sapiens	GAAGATGAAAAGGGAA	Luciferase reporter assay	Functional MTI	27121770
MIRT024977	hsa-miR-204-5p	Homo sapiens	HMGA2	8091	Homo sapiens	ATGTTCATTTTTCAAAAAGGGAA	Luciferase reporter assay	Functional MTI	27095441
MIRT024977	hsa-miR-204-5p	Homo sapiens	HMGA2	8091	Homo sapiens	ATGTTCATTTTTCAAAAAGGGAA	Luciferase reporter assay//qRT-PCR//Western blot	Functional MTI	26406941
MIRT733030	hsa-miR-204-5p	Homo sapiens	CXCR4	7852	Homo sapiens	TGGTAGGACTGTAGAAAAGGGAA	Luciferase reporter assay//qRT-PCR//Western blot	Functional MTI	27470356
MIRT732358	hsa-miR-204-5p	Homo sapiens	IGFBP2	3485	Homo sapiens	CTTCCCAGC	Immunoblot//Luciferase reporter assay//Microarray//qRT-PCR	Functional MTI	27487563
MIRT004651	hsa-miR-204-5p	Homo sapiens	SNAI1	6615	Homo sapiens	TAACAATGTCTGAAAAGGGAC	Luciferase reporter assay//qRT-PCR//Western blot	Functional MTI	26729198
MIRT024984	hsa-miR-204-5p	Homo sapiens	MMP9	4318	Homo sapiens	AAAGGGA	Luciferase reporter assay//Western blot	Functional MTI	28280358
MIRT000192	hsa-miR-204-5p	Homo sapiens	BCL2	596	Homo sapiens	AAAGGGA	Luciferase reporter assay//Western blot	Functional MTI	28280358
MIRT000192	hsa-miR-204-5p	Homo sapiens	BCL2	596	Homo sapiens	CAGCTATTTACTGCCAAAGGGAA	Luciferase reporter assay//qRT-PCR//Western blot	Functional MTI	27519795
MIRT734472	hsa-miR-204-5p	Homo sapiens	MALAT1	378938	Homo sapiens	AAAGGGA	Luciferase reporter assay//qRT-PCR	Functional MTI	27294002
MIRT006895	hsa-miR-204-5p	Homo sapiens	RUNX2	860	Homo sapiens	AAAGGGAC	Immunofluorescence//Luciferase reporter assay//qRT-PCR//Western blot	Functional MTI	25806689
MIRT734849	hsa-miR-204-5p	Homo sapiens	FOXM1	2305	Homo sapiens	TTTTAGTTTTGATAGAAGGGAAG	Luciferase reporter assay//qRT-PCR//Western blot	Functional MTI	26722467
MIRT735086	hsa-miR-204-5p	Homo sapiens	CYBB	1536	Homo sapiens	TCAATTTTAGAATCAAAAGGGAA	ELISA//Immunohistochemistry//Luciferase reporter assay//qRT-PCR//Western blot	Functional MTI	28235791
MIRT735423	hsa-miR-204-5p	Homo sapiens	JAK2	3717	Homo sapiens	AAAGGGAA	Luciferase reporter assay//qRT-PCR//Western blot	Functional MTI	27323056
